# Supplementary material for: Alzheimer’s Disease-Related Genes Identified by Linking Spatial Patterns of Pathology and Gene Expression
Source: Front Neurosci. 2022 Jun 14;16:908650. doi: 10.3389/fnins.2022.908650 (PMC9237461; doi:10.3389/fnins.2022.908650)
Supplement: Supplementary file 1 [file Table_1.xlsx]

## Sheet: S1.AHBA Specimens
ID	Specimen	Age	Sex	Race	PMI	Samples
9861	H0351.2001	24	M	Black or African American	23	946
10021	H0351.2002	39	M	Black or African American	10	893
12876	H0351.1009	57	M	White or Caucasian	26	363
14380	H0351.1012	31	M	White or Caucasian	17	529
15496	H0351.1015	49	F	Hispanic	30	470
15697	H0351.1016	55	M	White or Caucasian	18	501

## Sheet: S2. GeneSets
PET	gene_symbol	entrez_id	probe_name	gene_symbol(AHBA)	gene_name (AHBA)	chromosome	Missing	PercentMiss
FDG	DIP2A	23181	A_24_P7179	DIP2A	DIP2 disco-interacting protein 2 homolog A (Drosophila)	21	432	0.03141
FDG	NDUFS4	4724	A_23_P257198	NDUFS4	NADH dehydrogenase (ubiquinone) Fe-S protein 4, 18kDa (NADH-coenzyme Q reductase)	5	0	0
FDG	PIGK	10026	A_23_P34307	PIGK	phosphatidylinositol glycan anchor biosynthesis, class K	1	31	0.00225
FDG	MGAT5	4249	A_23_P16743	MGAT5	mannosyl (alpha-1,6-)-glycoprotein beta-1,6-N-acetyl-glucosaminyltransferase	2	124	0.00902
FDG	BACE2	25825	A_23_P154875	BACE2	beta-site APP-cleaving enzyme 2	21	27	0.00196
FDG	HDAC4	9759	A_24_P359859	HDAC4	histone deacetylase 4	2	2	0.00015
AV45	SLF1	84250	A_23_P144684	ANKRD32	ankyrin repeat domain 32	5	32	0.00233
AV45	TXNDC17	84817	A_23_P380848	TXNDC17	thioredoxin domain containing 17	17	3	0.00022
AV45	GGPS1	9453	A_23_P52189	GGPS1	geranylgeranyl diphosphate synthase 1	1	0	0
AV45	USP11	8237	A_23_P171366	USP11	ubiquitin specific peptidase 11	X	2	0.00015
AV45	PDCD6IP	10015	A_23_P60816	PDCD6IP	programmed cell death 6 interacting protein	3	2	0.00015
AV45	CEP20	123811	A_23_P390744	C16orf63	FGFR1OP N-terminal like	16	3	0.00022
AV45	TMEM107	84314	A_24_P284353	TMEM107	transmembrane protein 107	17	5	0.00036
AV45	SAMHD1	25939	CUST_6784_PI416261804	SAMHD1	SAM domain and HD domain 1	20	452	0.03287
AV45	RIMS2	9699	CUST_38_PI416408490	RIMS2	regulating synaptic membrane exocytosis 2	8	7	0.00051
AV45	WASHC5	9897	CUST_5457_PI416261804	KIAA0196	KIAA0196	8	2	0.00015
AV45	SLC22A7	10864	A_23_P93217	SLC22A7	solute carrier family 22 (organic anion transporter), member 7	6	251	0.01825
AV45	UBXN11	91544	A_24_P239811	UBXN11	UBX domain protein 11	1	400	0.02908
AV45	CCDC87	55231	A_23_P127484	CCDC87	coiled-coil domain containing 87	11	976	0.07097
AV45	DDX19A	55308	A_23_P129606	DDX19A	DEAD (Asp-Glu-Ala-Asp) box polypeptide 19A	16	78	0.00567
AV45	FOXB1	27023	A_23_P140527	FOXB1	forkhead box B1	15	17	0.00124
AV45	GREM1	26585	CUST_11492_PI416261804	GREM1	gremlin 1	15	29	0.00211
AV45	ANGEL1	23357	A_23_P363406	ANGEL1	angel homolog 1 (Drosophila)	14	118	0.00858
AV45	INTS5	80789	CUST_4914_PI416261804	INTS5	integrator complex subunit 5	11	5	0.00036
AV45	RCOR3	55758	CUST_10424_PI416261804	RCOR3	REST corepressor 3	1	87	0.00633
AV45	CDKN1C	1028	A_23_P428129	CDKN1C	cyclin-dependent kinase inhibitor 1C (p57, Kip2)	11	2	0.00015
AV45	TRIM2	23321	A_23_P213141	TRIM2	tripartite motif containing 2	4	2	0.00015
AV45	LRRC8D	55144	A_23_P97365	LRRC8D	leucine rich repeat containing 8 family, member D	1	5	0.00036
AV45	HBS1L	10767	A_23_P254379	HBS1L	HBS1-like (S. cerevisiae)	6	0	0
AV45	NPAS2	4862	A_23_P218597	NPAS2	neuronal PAS domain protein 2	2	960	0.0698
AV45	DUSP22	56940	CUST_3164_PI416261804	DUSP22	dual specificity phosphatase 22	6	0	0
AV45	ORC3	23595	A_23_P42045	ORC3L	origin recognition complex, subunit 3	6	3	0.00022
AV45	UQCR10	29796	A_23_P68866	UCRC	ubiquinol-cytochrome c reductase, complex III subunit X	22	2	0.00015
AV45	HPS3	84343	A_23_P40821	HPS3	Hermansky-Pudlak syndrome 3	3	322	0.02341
AV45	GTPBP10	85865	A_23_P168656	GTPBP10	GTP-binding protein 10 (putative)	7	2	0.00015
AV45	NSD1	64324	A_23_P21966	NSD1	nuclear receptor binding SET domain protein 1	5	12	0.00087
AV1451	CDK7	1022	A_23_P133585	CDK7	cyclin-dependent kinase 7	5	3	0.00022
AV1451	EMC3	55831	A_23_P69218	EMC3	ER membrane protein complex subunit 3	3	2	0.00015
AV1451	MRPL47	57129	A_23_P502425	MRPL47	mitochondrial ribosomal protein L47	3	1	7e-05
AV1451	AFG1L	246269	A_32_P37360	LACE1	lactation elevated 1	6	242	0.0176
AV1451	PLEKHB2	55041	A_24_P873414	PLEKHB2	pleckstrin homology domain containing, family B (evectins) member 2	2	2	0.00015
AV1451	RARS2	57038	A_23_P214211	RARS2	arginyl-tRNA synthetase 2, mitochondrial	6	3	0.00022
AV1451	AKR1A1	10327	A_24_P79750	AKR1A1	aldo-keto reductase family 1, member A1 (aldehyde reductase)	1	2	0.00015
AV1451	QARS1	5859	A_23_P146736	QARS	glutaminyl-tRNA synthetase	3	2	0.00015
AV1451	DHX36	170506	A_23_P57697	DHX36	DEAH (Asp-Glu-Ala-His) box polypeptide 36	3	2	0.00015
AV1451	ETHE1	23474	A_23_P142294	ETHE1	ethylmalonic encephalopathy 1	19	39	0.00284
AV1451	NDUFS4	4724	A_23_P257198	NDUFS4	NADH dehydrogenase (ubiquinone) Fe-S protein 4, 18kDa (NADH-coenzyme Q reductase)	5	0	0
AV1451	NDUFA6	4700	A_23_P91769	NDUFA6	NADH dehydrogenase (ubiquinone) 1 alpha subcomplex, 6, 14kDa	22	2	0.00015
AV1451	MRPS9	64965	A_23_P154315	MRPS9	mitochondrial ribosomal protein S9	2	2	0.00015
AV1451	WDR73	84942	A_23_P99917	WDR73	WD repeat domain 73	15	3	0.00022
AV1451	SDR39U1	56948	A_23_P163161	SDR39U1	short chain dehydrogenase/reductase family 39U, member 1	14	4	0.00029
AV1451	TARS1	6897	A_23_P70168	TARS	threonyl-tRNA synthetase	5	10	0.00073
AV1451	MRS2	57380	A_23_P111373	MRS2	MRS2 magnesium homeostasis factor homolog (S. cerevisiae)	6	50	0.00364
AV1451	NSMCE2	286053	CUST_8608_PI416261804	NSMCE2	non-SMC element 2, MMS21 homolog (S. cerevisiae)	8	9	0.00065
AV1451	COMMD8	54951	A_23_P44257	COMMD8	COMM domain containing 8	4	3	0.00022
AV1451	CCT6A	908	A_32_P54544	CCT6A	chaperonin containing TCP1, subunit 6A (zeta 1)	7	2	0.00015
AV1451	NBPF4	148545	A_23_P146417	NBPF4	neuroblastoma breakpoint family, member 4	1	2	0.00015
AV1451	CSNK2B	1460	A_24_P97931	CSNK2B	casein kinase 2, beta polypeptide	6	0	0
AV1451	B3GALT4	8705	A_23_P111171	B3GALT4	UDP-Gal:betaGlcNAc beta 1,3-galactosyltransferase, polypeptide 4	6	2	0.00015
AV1451	STN1	79991	A_23_P46852	OBFC1	oligonucleotide/oligosaccharide-binding fold containing 1	10	53	0.00385
AV1451	MFSD11	79157	A_23_P26704	MFSD11	major facilitator superfamily domain containing 11	17	5	0.00036
AV1451	MRPL58	3396	CUST_1931_PI416261804	ICT1	immature colon carcinoma transcript 1	17	0	0
AV1451	ZNF684	127396	CUST_2010_PI416261804	ZNF684	zinc finger protein 684	1	133	0.00967
AV1451	C16orf72	29035	A_32_P4403	C16orf72	chromosome 16 open reading frame 72	16	2	0.00015
AV1451	CPSF3	51692	A_23_P28688	CPSF3	cleavage and polyadenylation specific factor 3, 73kDa	2	43	0.00313
AV1451	COX17	10063	A_23_P65157	COX17	COX17 cytochrome c oxidase assembly homolog (S. cerevisiae)	3	2	0.00015
AV1451	MRPL34	64981	A_24_P125690	MRPL34	mitochondrial ribosomal protein L34	19	0	0
AV1451	PTPMT1	114971	A_24_P372562	PTPMT1	protein tyrosine phosphatase, mitochondrial 1	11	2	0.00015
AV1451	NDUFS8	4728	A_23_P86774	NDUFS8	NADH dehydrogenase (ubiquinone) Fe-S protein 8, 23kDa (NADH-coenzyme Q reductase)	11	2	0.00015
AV1451	UQCRQ	27089	A_23_P213718	UQCRQ	ubiquinol-cytochrome c reductase, complex III subunit VII, 9.5kDa	5	1	7e-05
AV1451	NDUFA7	4701	A_23_P108303	NDUFA7	NADH dehydrogenase (ubiquinone) 1 alpha subcomplex, 7, 14.5kDa	19	0	0

## Sheet: S3.Z-scores
PET	Gene Symbol	Group	95% CI upper	Mean	95% CI lower
AV-1451	AFG1L	AD	0.030904	0.0186251	0.00634623
AV-1451	AFG1L	CN	0.0882897	0.0853719	0.082454
AV-1451	AKR1A1	AD	-0.0248898	-0.0336487	-0.0424076
AV-1451	AKR1A1	CN	0.023437	0.0209367	0.0184364
AV-1451	B3GALT4	AD	-0.027094	-0.0431936	-0.0592932
AV-1451	B3GALT4	CN	0.0591046	0.0543427	0.0495809
AV-1451	C16orf72	AD	0.0460495	0.0357424	0.0254353
AV-1451	C16orf72	CN	0.0954185	0.0926891	0.0899597
AV-1451	CCT6A	AD	0.00940721	-0.000496574	-0.0104004
AV-1451	CCT6A	CN	0.0540138	0.0515907	0.0491676
AV-1451	CDK7	AD	-0.0187647	-0.0275371	-0.0363094
AV-1451	CDK7	CN	0.0413882	0.0383454	0.0353026
AV-1451	COMMD8	AD	-0.0463468	-0.0585338	-0.0707208
AV-1451	COMMD8	CN	0.0223267	0.0185558	0.014785
AV-1451	COX17	AD	-0.0702602	-0.0850724	-0.0998847
AV-1451	COX17	CN	0.0129068	0.00826459	0.00362241
AV-1451	CPSF3	AD	0.00873166	-0.00989089	-0.0285134
AV-1451	CPSF3	CN	0.0986105	0.0936322	0.0886539
AV-1451	CSNK2B	AD	-0.0223584	-0.0337615	-0.0451646
AV-1451	CSNK2B	CN	0.0350989	0.0319448	0.0287907
AV-1451	DHX36	AD	-0.0420271	-0.0522505	-0.0624738
AV-1451	DHX36	CN	0.0205423	0.0172438	0.0139454
AV-1451	EMC3	AD	0.00497479	-0.00807174	-0.0211183
AV-1451	EMC3	CN	0.0639392	0.060975	0.0580108
AV-1451	ETHE1	AD	-0.0385289	-0.0539454	-0.069362
AV-1451	ETHE1	CN	0.0391426	0.0350706	0.0309985
AV-1451	MFSD11	AD	-0.0180422	-0.0332371	-0.0484321
AV-1451	MFSD11	CN	0.0586888	0.0544443	0.0501998
AV-1451	MRPL34	AD	-0.0307225	-0.0442333	-0.0577441
AV-1451	MRPL34	CN	0.0427503	0.0386469	0.0345436
AV-1451	MRPL47	AD	-0.0389613	-0.0557303	-0.0724993
AV-1451	MRPL47	CN	0.0476103	0.0431889	0.0387676
AV-1451	MRPL58	AD	-0.0122242	-0.0229775	-0.0337308
AV-1451	MRPL58	CN	0.0376088	0.0348641	0.0321195
AV-1451	MRPS9	AD	-0.0310822	-0.0483177	-0.0655531
AV-1451	MRPS9	CN	0.0642063	0.0591028	0.0539993
AV-1451	MRS2	AD	0.0116284	-0.000732218	-0.0130928
AV-1451	MRS2	CN	0.072189	0.0688948	0.0656006
AV-1451	NBPF4	AD	0.0322636	0.0186993	0.00513496
AV-1451	NBPF4	CN	0.0901437	0.0870103	0.0838769
AV-1451	NDUFA6	AD	-0.0516073	-0.0654615	-0.0793156
AV-1451	NDUFA6	CN	0.0208712	0.0170151	0.0131591
AV-1451	NDUFA7	AD	-0.0371121	-0.0496742	-0.0622364
AV-1451	NDUFA7	CN	0.0326382	0.0287229	0.0248076
AV-1451	NDUFS4	AD	-0.00283444	-0.0147999	-0.0267653
AV-1451	NDUFS4	CN	0.0517538	0.0488881	0.0460224
AV-1451	NDUFS8	AD	0.0124971	-0.00203691	-0.0165709
AV-1451	NDUFS8	CN	0.0874215	0.0832356	0.0790498
AV-1451	NSMCE2	AD	0.00102074	-0.0110694	-0.0231595
AV-1451	NSMCE2	CN	0.053247	0.0504365	0.0476259
AV-1451	PLEKHB2	AD	0.022446	0.0127802	0.00311447
AV-1451	PLEKHB2	CN	0.0739995	0.0713408	0.0686821
AV-1451	PTPMT1	AD	-0.0193972	-0.039619	-0.0598408
AV-1451	PTPMT1	CN	0.0815677	0.0759471	0.0703265
AV-1451	QARS1	AD	-0.0217793	-0.0355283	-0.0492773
AV-1451	QARS1	CN	0.0526222	0.0487498	0.0448773
AV-1451	RARS2	AD	-0.0330175	-0.0455178	-0.0580182
AV-1451	RARS2	CN	0.0411214	0.0372762	0.033431
AV-1451	SDR39U1	AD	-0.025059	-0.0352715	-0.045484
AV-1451	SDR39U1	CN	0.0338487	0.030687	0.0275253
AV-1451	STN1	AD	-0.0441694	-0.0592288	-0.0742881
AV-1451	STN1	CN	0.0395571	0.0349241	0.0302912
AV-1451	TARS1	AD	-0.0311592	-0.0483993	-0.0656393
AV-1451	TARS1	CN	0.062275	0.0572227	0.0521703
AV-1451	UQCRQ	AD	-0.0165287	-0.0286514	-0.040774
AV-1451	UQCRQ	CN	0.0401372	0.0369872	0.0338372
AV-1451	WDR73	AD	-0.0387091	-0.0488381	-0.058967
AV-1451	WDR73	CN	0.0272317	0.023685	0.0201382
AV-1451	ZNF684	AD	0.0316888	0.00809789	-0.015493
AV-1451	ZNF684	CN	0.145259	0.138985	0.132711
AV-45	ANGEL1	AD	0.049014	0.0384244	0.0278348
AV-45	ANGEL1	CN	0.149509	0.143668	0.137828
AV-45	CCDC87	AD	-0.0586472	-0.0637204	-0.0687937
AV-45	CCDC87	CN	-0.00975089	-0.0125865	-0.015422
AV-45	CDKN1C	AD	0.11152	0.0996062	0.0876926
AV-45	CDKN1C	CN	0.227094	0.220308	0.213521
AV-45	CEP20	AD	6.82132e-05	-0.00531189	-0.010692
AV-45	CEP20	CN	0.0516777	0.0487068	0.0457359
AV-45	DDX19A	AD	0.0178047	0.0122752	0.00674561
AV-45	DDX19A	CN	0.0696715	0.0666785	0.0636856
AV-45	DUSP22	AD	0.102905	0.0938316	0.0847584
AV-45	DUSP22	CN	0.190447	0.185298	0.180149
AV-45	FOXB1	AD	-0.0708087	-0.078267	-0.0857254
AV-45	FOXB1	CN	0.00279237	-0.00153282	-0.00585802
AV-45	GGPS1	AD	-0.0210244	-0.0307275	-0.0404305
AV-45	GGPS1	CN	0.0760494	0.0704632	0.0648769
AV-45	GREM1	AD	-0.0303011	-0.0346674	-0.0390337
AV-45	GREM1	CN	0.0122696	0.0097756	0.00728163
AV-45	GTPBP10	AD	0.0162481	0.00574304	-0.00476203
AV-45	GTPBP10	CN	0.118861	0.112769	0.106677
AV-45	HBS1L	AD	0.134222	0.127142	0.120062
AV-45	HBS1L	CN	0.20034	0.196504	0.192668
AV-45	HPS3	AD	-0.0574607	-0.0656575	-0.0738543
AV-45	HPS3	CN	0.0230403	0.0182608	0.0134812
AV-45	INTS5	AD	-0.00501521	-0.0102227	-0.0154302
AV-45	INTS5	CN	0.0457477	0.0427688	0.0397899
AV-45	LRRC8D	AD	0.0636104	0.0520377	0.040465
AV-45	LRRC8D	CN	0.177485	0.170756	0.164028
AV-45	NPAS2	AD	0.0251742	0.0188971	0.0126199
AV-45	NPAS2	CN	-0.0415255	-0.0451474	-0.0487694
AV-45	NSD1	AD	0.077549	0.0688854	0.0602218
AV-45	NSD1	CN	0.158939	0.15417	0.149402
AV-45	ORC3	AD	-0.0579552	-0.0637835	-0.0696118
AV-45	ORC3	CN	0.00236554	-0.00126933	-0.0049042
AV-45	PDCD6IP	AD	0.0813864	0.0738234	0.0662603
AV-45	PDCD6IP	CN	0.15624	0.151929	0.147619
AV-45	RCOR3	AD	0.0675043	0.0587714	0.0500386
AV-45	RCOR3	CN	0.148818	0.144116	0.139415
AV-45	RIMS2	AD	0.0416911	0.0319213	0.0221515
AV-45	RIMS2	CN	-0.0632624	-0.0688967	-0.074531
AV-45	SAMHD1	AD	-0.0122532	-0.0190223	-0.0257915
AV-45	SAMHD1	CN	0.0546516	0.0507573	0.0468631
AV-45	SLC22A7	AD	-0.0541406	-0.0604926	-0.0668446
AV-45	SLC22A7	CN	0.00852789	0.00486998	0.00121207
AV-45	SLF1	AD	-0.0106281	-0.0214406	-0.0322531
AV-45	SLF1	CN	-0.126461	-0.132314	-0.138168
AV-45	TMEM107	AD	0.00331829	-0.00631644	-0.0159512
AV-45	TMEM107	CN	-0.0941116	-0.099091	-0.10407
AV-45	TRIM2	AD	0.0934133	0.0818916	0.0703698
AV-45	TRIM2	CN	0.20417	0.197684	0.191199
AV-45	TXNDC17	AD	-0.0306308	-0.0379136	-0.0451964
AV-45	TXNDC17	CN	0.0448418	0.0405171	0.0361924
AV-45	UBXN11	AD	-0.0314353	-0.036243	-0.0410508
AV-45	UBXN11	CN	-0.0818819	-0.0845532	-0.0872245
AV-45	UQCR10	AD	0.0284942	0.0228037	0.0171132
AV-45	UQCR10	CN	0.0850395	0.0816718	0.0783042
AV-45	USP11	AD	0.0414693	0.0325001	0.0235309
AV-45	USP11	CN	-0.0535957	-0.0585561	-0.0635164
AV-45	WASHC5	AD	0.0504542	0.0408568	0.0312594
AV-45	WASHC5	CN	0.14346	0.138071	0.132683
FDG-18	BACE2	AD	-0.0689357	-0.0728759	-0.076816
FDG-18	BACE2	CN	-0.0248711	-0.0277842	-0.0306973
FDG-18	DIP2A	AD	-0.118349	-0.121162	-0.123976
FDG-18	DIP2A	CN	-0.0819439	-0.0841044	-0.086265
FDG-18	HDAC4	AD	-0.0700445	-0.0721351	-0.0742257
FDG-18	HDAC4	CN	-0.0459323	-0.0476251	-0.0493179
FDG-18	MGAT5	AD	-0.10418	-0.107789	-0.111398
FDG-18	MGAT5	CN	-0.0638644	-0.0664984	-0.0691324
FDG-18	NDUFS4	AD	-0.00505387	-0.00759643	-0.010139
FDG-18	NDUFS4	CN	0.0261811	0.0242233	0.0222655
FDG-18	PIGK	AD	-0.00575853	-0.00929009	-0.0128216
FDG-18	PIGK	CN	0.0339165	0.031369	0.0288214

## Sheet: S4.BioPlanet Pathways
PET	Term	Overlap	P-value	Adjusted P-value	Odds Ratio	Combined Score	Genes
AV-1451	Electron transport chain	6/105	2.59952e-08	2.20959e-06	41.5172	725.113	NDUFA7;NDUFA6;NDUFS8;UQCRQ;COX17;NDUFS4
AV-1451	Oxidative phosphorylation	6/136	1.22128e-07	5.19043e-06	31.5676	502.5	NDUFA7;NDUFA6;NDUFS8;UQCRQ;COX17;NDUFS4
AV-1451	Respiratory electron transport, ATP biosynthesis by chemiosmotic coupling, and heat production by uncoupling proteins	5/81	2.83722e-07	8.0388e-06	43.6162	657.526	NDUFA7;NDUFA6;NDUFS8;UQCRQ;NDUFS4
AV-1451	Tricarboxylic acid (TCA) cycle and respiratory electron transport	5/117	1.77366e-06	3.76902e-05	29.5432	391.224	NDUFA7;NDUFA6;NDUFS8;UQCRQ;NDUFS4
AV-1451	Parkinson's disease	5/131	3.09566e-06	5.26262e-05	26.2421	332.894	NDUFA7;NDUFA6;NDUFS8;UQCRQ;NDUFS4
AV-1451	Alzheimer's disease	5/169	1.07345e-05	0.000152072	20.123	230.248	NDUFA7;NDUFA6;NDUFS8;UQCRQ;NDUFS4
AV-1451	Huntington's disease	5/184	1.61961e-05	0.000196667	18.4227	203.216	NDUFA7;NDUFA6;NDUFS8;UQCRQ;NDUFS4
AV-1451	Metabolism	9/1615	0.00146489	0.0155645	3.95706	25.8237	NDUFA7;NDUFA6;NDUFS8;UQCRQ;ETHE1;COX17;NDUFS4;AKR1A1;B3GALT4
AV-1451	Sulfide oxidation to sulfate	1/5	0.0087202	0.0823575	146.772	696.01	ETHE1
AV-1451	RNA polymerase II transcription	2/101	0.0134805	0.0949764	12.1616	52.3741	CDK7;CPSF3
AV-1451	Degradation of cysteine and homocysteine	1/8	0.0139168	0.0949764	83.8571	358.46	ETHE1
AV-1451	Polyadenylation of mRNA	1/9	0.0156432	0.0949764	73.3713	305.057	CPSF3
AV-1451	Benzo(a)pyrene metabolism	1/9	0.0156432	0.0949764	73.3713	305.057	AKR1A1
AV-1451	Folding of actin by CCT/TriC	1/9	0.0156432	0.0949764	73.3713	305.057	CCT6A
AV-1451	Ganglio sphingolipid metabolism	1/10	0.0173666	0.0984105	65.2157	264.333	B3GALT4
AV-1451	Sonic Hedgehog (SHH) receptor PTCH1 regulation of cell cycle	1/11	0.019087	0.1014	58.6912	232.343	CDK7
AV-1451	Intronless pre-mRNA processing	1/14	0.0242309	0.111899	45.1403	167.928	CPSF3
AV-1451	Cyclin A/B1-associated events during G2/M transition	1/15	0.0259397	0.111899	41.9139	153.069	CDK7
AV-1451	Glycosphingolipid biosynthesis: ganglio series	1/15	0.0259397	0.111899	41.9139	153.069	B3GALT4
AV-1451	Control of cell cycle and breast tumor growth by estrogen-responsive protein Efp	1/16	0.0276455	0.111899	39.1176	140.365	CDK7
AV-1451	DNA-PK pathway in nonhomologous end joining	1/16	0.0276455	0.111899	39.1176	140.365	CSNK2B
AV-1451	Atypical NF-kappaB pathway	1/17	0.0293485	0.113392	36.671	129.394	CSNK2B
AV-1451	Dual incision reaction in GG-NER	1/20	0.0344401	0.120359	30.8762	104.007	CDK7
AV-1451	Mitochondrial tRNA aminoacylation	1/21	0.0361315	0.120359	29.3309	97.3958	RARS2
AV-1451	Post-elongation processing of intronless pre-mRNA	1/23	0.0395057	0.120359	26.6618	86.1524	CPSF3
AV-1451	Cyclins and cell cycle regulation	1/23	0.0395057	0.120359	26.6618	86.1524	CDK7
AV-1451	Transcription	2/181	0.0398699	0.120359	6.69917	21.5856	CDK7;CPSF3
AV-1451	Sulfur amino acid metabolism	1/24	0.0411885	0.120359	25.5013	81.3388	ETHE1
AV-1451	RNA polymerase I transcription initiation	1/25	0.0428684	0.120359	24.4375	76.9688	CDK7
AV-1451	ALK1 pathway	1/26	0.0445455	0.120359	23.4588	72.9861	CSNK2B
AV-1451	Cooperation of prefoldin and TriC/CCT in actin and tubulin folding	1/27	0.0462197	0.120359	22.5554	69.3433	CCT6A
AV-1451	Dual incision reaction in TC-NER	1/28	0.0478911	0.120359	21.719	66.0001	CDK7
AV-1451	Messenger RNA capping	1/28	0.0478911	0.120359	21.719	66.0001	CDK7
AV-1451	Messenger RNA processing	2/203	0.0490044	0.120359	5.95929	17.9723	CDK7;CPSF3
AV-1451	Association of TriC/CCT with target proteins during biosynthesis	1/29	0.0495596	0.120359	20.9422	62.9226	CCT6A
AV-45	G1 to S cell cycle control	2/67	0.00452657	0.144773	21.8736	118.069	CDKN1C;ORC3
AV-45	Assembly of the ORC complex at the origin of replication	1/6	0.00896734	0.144773	137.69	649.092	ORC3
AV-45	E2F-enabled inhibition of pre-replication complex formation	1/10	0.0149024	0.144773	76.4789	321.688	ORC3
AV-45	CDC6 association with the ORC-origin complex	1/11	0.0163807	0.144773	68.8276	282.995	ORC3
AV-45	Organic anion transporters	1/13	0.0193311	0.144773	57.3506	226.308	SLC22A7
AV-45	Organic cation/anion/zwitterion transport	1/13	0.0193311	0.144773	57.3506	226.308	SLC22A7
AV-45	Association of licensing factors with the pre-replicative complex	1/15	0.0222728	0.144773	49.1527	186.996	ORC3
AV-45	Terpenoid backbone biosynthesis	1/15	0.0222728	0.144773	49.1527	186.996	GGPS1
AV-45	CDK regulation of DNA replication	1/18	0.0266695	0.15409	40.4726	146.682	ORC3
AV-45	Cholesterol biosynthesis	1/24	0.0354056	0.167675	29.9055	99.911	GGPS1
AV-45	RORA activates circadian expression	1/27	0.0397452	0.167675	26.4509	85.3113	NPAS2
AV-45	Association of TriC/CCT with target proteins during biosynthesis	1/29	0.0426277	0.167675	24.5591	77.4902	USP11
AV-45	Activation of the pre-replicative complex	1/30	0.0440659	0.167675	23.7111	74.0276	ORC3
AV-45	E2F-mediated regulation of DNA replication	1/33	0.0483678	0.167675	21.4849	65.0761	ORC3
AV-45	Fluoropyrimidine activity	1/33	0.0483678	0.167675	21.4849	65.0761	SLC22A7
FDG-18	Alzheimer's disease	2/169	0.00104124	0.0209492	59.3623	407.661	BACE2;NDUFS4
FDG-18	Post-translational protein modification	2/196	0.00139661	0.0209492	51.0309	335.462	MGAT5;PIGK
FDG-18	Attachment of GPI anchor to uPAR	1/7	0.00209839	0.0209839	666.267	4108.59	PIGK
FDG-18	SUMOylation by RanBP2 regulates transcriptional repression	1/17	0.00508974	0.0290867	249.725	1318.68	HDAC4
FDG-18	N-glycan antennae elongation in the medial/trans-Golgi	1/20	0.00598569	0.0290867	210.263	1076.21	MGAT5
FDG-18	Protein metabolism	2/442	0.00689143	0.0290867	22.2205	110.602	MGAT5;PIGK
FDG-18	CARM1 and regulation of the estrogen receptor	1/26	0.00777557	0.0290867	159.752	775.878	HDAC4
FDG-18	Post-translational modification: biosynthesis of GPI-anchored proteins	1/29	0.00866951	0.0290867	142.614	677.125	PIGK
FDG-18	Metabolism	3/1615	0.008726	0.0290867	11.4032	54.0678	MGAT5;NDUFS4;PIGK
FDG-18	Transport to the Golgi and subsequent modification	1/36	0.0107527	0.0309471	114.051	516.949	MGAT5
FDG-18	Signaling events mediated by HDAC class II	1/38	0.0113473	0.0309471	107.876	483.151	HDAC4
FDG-18	Regulation of transcription by NOTCH1 intracellular domain	1/47	0.014019	0.0330358	86.7304	370.108	HDAC4
FDG-18	N-glycan biosynthesis	1/48	0.0143155	0.0330358	84.8809	360.439	MGAT5
FDG-18	Validated nuclear estrogen receptor alpha network	1/64	0.0190493	0.0378503	63.273	250.607	HDAC4
FDG-18	Endochondral ossification	1/66	0.0196397	0.0378503	61.32	241	HDAC4
FDG-18	Signaling events mediated by HDAC class I	1/70	0.0208195	0.0378503	57.7536	223.614	HDAC4
FDG-18	Signaling by NOTCH1	1/73	0.0217037	0.0378503	55.3389	211.963	HDAC4
FDG-18	Respiratory electron transport, ATP biosynthesis by chemiosmotic coupling, and heat production by uncoupling proteins	1/81	0.0240581	0.0378503	49.785	185.563	NDUFS4
FDG-18	Asparagine N-linked glycosylation	1/85	0.0252335	0.0378503	47.4048	174.43	MGAT5
FDG-18	MicroRNAs in cardiomyocyte hypertrophy	1/85	0.0252335	0.0378503	47.4048	174.43	HDAC4
FDG-18	Neural crest differentiation	1/91	0.0269945	0.0385636	44.2311	159.768	HDAC4
FDG-18	Electron transport chain	1/105	0.0310931	0.0423997	38.25	132.757	NDUFS4
FDG-18	Tricarboxylic acid (TCA) cycle and respiratory electron transport	1/117	0.0345947	0.0439716	34.2724	115.294	NDUFS4
FDG-18	Signaling by NOTCH	1/119	0.0351773	0.0439716	33.6881	112.766	HDAC4
FDG-18	Parkinson's disease	1/131	0.0386666	0.0462893	30.56	99.4049	NDUFS4
FDG-18	Oxidative phosphorylation	1/136	0.0401174	0.0462893	29.4207	94.6155	NDUFS4
